# Supplementary material for: Four new species of the subgenus Minettiella from China (Diptera, Lauxaniidae, Minettia)
Source: Zookeys. 2020 May 12;932:93–111. doi: 10.3897/zookeys.932.50763 (PMC7237505; doi:10.3897/zookeys.932.50763)
Supplement: XML Treatment for Minettia (Minettiella) dashahensis [file zookeys.932.50763-treatment1.xml]

<!DOCTYPE tp:taxon-treatment
  PUBLIC "-//TaxonX//DTD Taxonomic Treatment Publishing DTD v0 20100105//EN" "tax-treatment-NSO.dtd">
<tp:taxon-treatment xmlns:tp="http://www.plazi.org/taxpub"><tp:treatment-meta><kwd-group><label>Taxon classification</label><kwd><named-content xmlns:xlink="http://www.w3.org/1999/xlink" content-type="kingdom">Animalia</named-content></kwd><kwd><named-content xmlns:xlink="http://www.w3.org/1999/xlink" content-type="order">Diptera</named-content></kwd><kwd><named-content xmlns:xlink="http://www.w3.org/1999/xlink" content-type="family">Lauxaniidae</named-content></kwd></kwd-group><mixed-citation publication-type="journal"><person-group><name><surname>Li</surname><given-names>Wenliang</given-names></name><name><surname>Chen</surname><given-names>Xulong</given-names></name><name><surname>Yang</surname><given-names>Ding</given-names></name></person-group><article-title>Four new species of the subgenus <italic><tp:taxon-name><tp:taxon-name-part taxon-name-part-type="genus" reg="Minettia"/><tp:taxon-name-part taxon-name-part-type="subgenus" reg="Minettiella">Minettiella</tp:taxon-name-part></tp:taxon-name></italic> from China (<tp:taxon-name><tp:taxon-name-part taxon-name-part-type="order">Diptera</tp:taxon-name-part></tp:taxon-name>, <tp:taxon-name><tp:taxon-name-part taxon-name-part-type="family">Lauxaniidae</tp:taxon-name-part></tp:taxon-name>, <italic><tp:taxon-name><tp:taxon-name-part taxon-name-part-type="genus" reg="Minettia">Minettia</tp:taxon-name-part></tp:taxon-name></italic>)</article-title><source>Zookeys</source><day>12</day><month>5</month><year>2020</year><volume>932</volume><fpage>93</fpage><lpage>111</lpage><pub-id pub-id-type="doi">10.3897/zookeys.932.50763</pub-id></mixed-citation></tp:treatment-meta><tp:nomenclature><tp:taxon-name><object-id xmlns:xlink="http://www.w3.org/1999/xlink" content-type="arpha" xlink:type="simple">FD2E2BE7-677D-5D69-B7AA-C0E7A061FE6C</object-id>
              <tp:taxon-name-part taxon-name-part-type="genus" reg="Minettia">Minettia</tp:taxon-name-part> (<tp:taxon-name-part taxon-name-part-type="subgenus" reg="Minettiella">Minettiella</tp:taxon-name-part>) <tp:taxon-name-part taxon-name-part-type="species" reg="dashahensis">dashahensis</tp:taxon-name-part><object-id xmlns:xlink="http://www.w3.org/1999/xlink" content-type="zoobank" xlink:type="simple">http://zoobank.org/A7DB3137-7D60-41E8-BE8F-68807FE58095</object-id></tp:taxon-name><tp:taxon-status xmlns:xlink="http://www.w3.org/1999/xlink" xlink:type="simple">sp. nov.</tp:taxon-status><xref ref-type="fig" rid="F1">Figures 1–5</xref><xref ref-type="fig" rid="F2">, 6–10</xref></tp:nomenclature><tp:treatment-sec sec-type="type material" id="SECID0ESWAE"><title>Type material.</title><p><bold><italic>Holotype</italic></bold>: ♂ (<named-content xmlns:xlink="http://www.w3.org/1999/xlink" content-type="dwc:institutional_code" xlink:type="simple">CAUC</named-content>), China, Guizhou: Dashahe qianfengcun, 1300–1550 m, 18.viii.2004, Yajun Zhu. <bold><italic>Paratypes</italic></bold>: 1♀(<named-content xmlns:xlink="http://www.w3.org/1999/xlink" content-type="dwc:institutional_code" xlink:type="simple">CAUC</named-content>), China, Guizhou: as holotype; 1♂, 1♀(<named-content xmlns:xlink="http://www.w3.org/1999/xlink" content-type="dwc:institutional_code" xlink:type="simple">CAUC</named-content>), China, Guizhou: Dashahe qianfengcun, 1300–1550 m, 19.viii.2004, Yajun Zhu; 1♀(<named-content xmlns:xlink="http://www.w3.org/1999/xlink" content-type="dwc:institutional_code" xlink:type="simple">CAUC</named-content>), China, Guizhou: Dashahe qianfengcun, 1350–1500 m, 17.viii.2004, Yajun Zhu; 1♂, 1♀(<named-content xmlns:xlink="http://www.w3.org/1999/xlink" content-type="dwc:institutional_code" xlink:type="simple">CAUC</named-content>), China, Guizhou: Dashahe hebacun, 1200–1500 m, 20.viii.2004, Yajun Zhu.</p><fig id="F1" position="float" orientation="portrait"><object-id xmlns:xlink="http://www.w3.org/1999/xlink" content-type="doi" xlink:type="simple">10.3897/zookeys.932.50763.figures1-5</object-id><object-id xmlns:xlink="http://www.w3.org/1999/xlink" content-type="arpha" xlink:type="simple">DAE63B4F-C0D2-58CD-8941-D80B20B7801D</object-id><label>Figures 1–5.</label><caption><p><tp:taxon-name><tp:taxon-name-part taxon-name-part-type="genus" reg="Minettia">Minettia</tp:taxon-name-part> (<tp:taxon-name-part taxon-name-part-type="subgenus" reg="Minettiella">Minettiella</tp:taxon-name-part>) <tp:taxon-name-part taxon-name-part-type="species" reg="dashahensis">dashahensis</tp:taxon-name-part></tp:taxon-name> sp. nov. Male <bold>1</bold> head, anterior view <bold>2</bold> wing <bold>3</bold> habitus, lateral view <bold>4</bold> thorax, dorsal view <bold>5</bold> abdomen, dorsal view.</p></caption><graphic xmlns:xlink="http://www.w3.org/1999/xlink" xlink:href="zookeys-932-093-g001.jpg" position="float" orientation="portrait" xlink:type="simple" id="oo_409244.jpg"><uri content-type="original_file" xlink:type="simple">https://binary.pensoft.net/fig/409244</uri></graphic></fig></tp:treatment-sec><tp:treatment-sec sec-type="etymology" id="SECID0EZYAE"><title>Etymology.</title><p>The specific epithet is named for holotype locality in Guizhou, Dashahe.</p></tp:treatment-sec><tp:treatment-sec sec-type="diagnosis" id="SECID0E5YAE"><title>Diagnosis.</title><p>Arista blackish brown except paler basally. Mesonotum 1 + 3 dorsocentral setae, acrostichal setulae in four irregular rows, with two pairs of strong acrostichal setulae before prescutellar setae. Epandrium broad, ventral apical angle with setae. Surstylus separated from epandrium and extended from interior of epandrium, curved in lateral view, with connective sclerite under cercus in posterior view. Aedeagal apodeme long, nearly as long as aedeagus.</p></tp:treatment-sec><tp:treatment-sec sec-type="description" id="SECID0EDZAE"><title>Description.</title><p><bold>Male.</bold> Body length 3.4–3.5 mm, wing length 3.7–3.8 mm. <bold>Female.</bold> Body length 3.0–3.4 mm, wing length 3.5–3.8 mm.</p><p><bold><italic>Head</italic></bold> (Fig. <xref ref-type="fig" rid="F1">1</xref>) black. Face and parafacial with dense grayish white pruinescence. Frons blackish brown, anterior margin yellow; ocellar triangle black, ocellar setae developed, almost as long as posterior fronto-orbital setae and extending to anterior margin of frons; anterior fronto-orbital setae reclinate, shorter than posterior fronto-orbital setae. Gena ca. 1/6 height of eye. <bold><italic>Antenna</italic></bold> brownish yellow, first flagellomere blackish brown on apical 2/3 of dorsal margin, 1.7 times longer than high; arista blackish brown except paler basally, plumose with longest setula slightly longer than height of first flagellomere. Proboscis blackish brown, with pale yellow and black setulae; palpus black with black setulae.</p><p><bold><italic>Thorax</italic></bold> (Fig. <xref ref-type="fig" rid="F1">4</xref>) black, with gray pruinescence. 1 + 3 dorsocentral setae, acrostichal setulae in four irregular rows, with two pairs of strong acrostichal setulae before prescutellar setae; a pair of prescutellar setae, shorter than anteriormost dorsocentral setae. One anepisternal seta and one katepisternal seta. <bold><italic>Legs</italic></bold> black, tibia brownish yellow at base, mid and hind tarsomeres dark yellow (sometimes fore tarsomeres also dark yellow). Fore femur with eight posterior dorsal setae and five posterior ventral setae; fore tibia with one dorsal preapical seta and one short apical ventral seta. Mid femur with three or four anterior setae and one short apical posterior seta; mid tibia with one strong dorsal preapical seta and one strong apical ventral seta. Hind femur with one preapical anterior dorsal seta; hind tibia with one weak dorsal preapical seta and one short apical ventral seta. <bold><italic>Wing</italic></bold> slight yellow and hyaline, pale yellow at base; costa with 2<sup>nd</sup> (between R<sub>1</sub> and R<sub>2+3</sub>), 3<sup>rd</sup> (between R<sub>2+3</sub> and R<sub>4+5</sub>), and 4<sup>th</sup> (between R<sub>4+5</sub> and M<sub>1</sub>) sections in proportion of 9.5 : 2.8 : 2.1; r-m on middle of discal cell; ultimate and penultimate sections of M<sub>1</sub> in proportion of 6.8 : 3.9; ultimate section of CuA<sub>1</sub> ca. 1/5 of penultimate. Haltere pale yellow.</p><p><bold><italic>Abdomen</italic></bold> (Fig. <xref ref-type="fig" rid="F1">5</xref>) black, with sparse gray pruinescence. <bold><italic>Male genitalia</italic></bold> (Figs <xref ref-type="fig" rid="F2">6–10</xref>): syntergosternite circular. Epandrium broad, ventral apical angle with setae. Surstylus separated from epandrium and extended from interior of epandrium, tapering apically, curved in lateral view, with connective sclerite under cercus in posterior view; hypandrium narrow in the middle and wide on both sides, with small inner process. Postgonite with setae, slender and curved apically in lateral view; aedeagus tubular, ventral sclerite V-shaped concave apically in ventral view, with a single long spiny process on the bottom, forming an acute angle with aedeagus, aedeagus with membranous processes internally; aedeagal apodeme as long as aedeagus.</p></tp:treatment-sec><tp:treatment-sec sec-type="remarks" id="SECID0EU2AE"><title>Remarks.</title><p>The new species is very similar to <tp:taxon-name><tp:taxon-name-part taxon-name-part-type="genus" reg="Minettia">M.</tp:taxon-name-part> (<tp:taxon-name-part taxon-name-part-type="subgenus" reg="Minettiella">Minettiella</tp:taxon-name-part>) <tp:taxon-name-part taxon-name-part-type="species" reg="sasakawai">sasakawai</tp:taxon-name-part></tp:taxon-name> from China (Hainan) and Vietnam in the following characteristics: acrostichal setulae in four rows; mid and hind tarsomeres dark yellow, fore femur with eight posterior dorsal setae and five posterior ventral setae; wing slight yellow and hyaline, pale yellow at base; hypandrium narrow in the middle and wide on both sides, but it can be separated from the latter in the mesonotum with 1+3 dorsocentral setae, two pairs of strong acrostichal setulae present in front of prescutellar setae; the syntergosternite being circular; epandrium is broad. In <tp:taxon-name><tp:taxon-name-part taxon-name-part-type="genus" reg="Minettia">M.</tp:taxon-name-part> (<tp:taxon-name-part taxon-name-part-type="subgenus" reg="Minettiella">Minettiella</tp:taxon-name-part>) <tp:taxon-name-part taxon-name-part-type="species" reg="sasakawai">sasakawai</tp:taxon-name-part></tp:taxon-name>, the mesonotum with 0 + 2 dorsocentral setae, a pair of strong acrostichal setulae present in front of prescutellar setae; the syntergosternite is semicircular and narrow under the spiracle; epandrium is slender.</p></tp:treatment-sec><tp:treatment-sec sec-type="distribution" id="SECID0EW3AE"><title>Distribution.</title><p>China (Guizhou).</p><fig id="F2" position="float" orientation="portrait"><object-id xmlns:xlink="http://www.w3.org/1999/xlink" content-type="doi" xlink:type="simple">10.3897/zookeys.932.50763.figures6-10</object-id><object-id xmlns:xlink="http://www.w3.org/1999/xlink" content-type="arpha" xlink:type="simple">801DAB0E-7EFE-5096-9133-4ECCF6F7F984</object-id><label>Figures 6–10.</label><caption><p><tp:taxon-name><tp:taxon-name-part taxon-name-part-type="genus" reg="Minettia">Minettia</tp:taxon-name-part> (<tp:taxon-name-part taxon-name-part-type="subgenus" reg="Minettiella">Minettiella</tp:taxon-name-part>) <tp:taxon-name-part taxon-name-part-type="species" reg="dashahensis">dashahensis</tp:taxon-name-part></tp:taxon-name> sp. nov. Male <bold>6</bold> syntergosternite and epandrium, lateral view <bold>7</bold> epandrial complex, posterior view <bold>8</bold> syntergosternite, anterior view <bold>9</bold> aedeagal complex, ventral view <bold>10</bold> aedeagal complex, lateral view. Scale bar: 0.5 mm.</p></caption><graphic xmlns:xlink="http://www.w3.org/1999/xlink" xlink:href="zookeys-932-093-g002.jpg" position="float" orientation="portrait" xlink:type="simple" id="oo_409245.jpg"><uri content-type="original_file" xlink:type="simple">https://binary.pensoft.net/fig/409245</uri></graphic></fig></tp:treatment-sec></tp:taxon-treatment>
