# Supplementary material for: Four new species of the subgenus Minettiella from China (Diptera, Lauxaniidae, Minettia)
Source: Zookeys. 2020 May 12;932:93–111. doi: 10.3897/zookeys.932.50763 (PMC7237505; doi:10.3897/zookeys.932.50763)
Supplement: XML Treatment for Minettia (Minettiella) longispina [file zookeys.932.50763-treatment2.xml]

<!DOCTYPE tp:taxon-treatment
  PUBLIC "-//TaxonX//DTD Taxonomic Treatment Publishing DTD v0 20100105//EN" "tax-treatment-NSO.dtd">
<tp:taxon-treatment xmlns:tp="http://www.plazi.org/taxpub"><tp:treatment-meta><kwd-group><label>Taxon classification</label><kwd><named-content xmlns:xlink="http://www.w3.org/1999/xlink" content-type="kingdom">Animalia</named-content></kwd><kwd><named-content xmlns:xlink="http://www.w3.org/1999/xlink" content-type="order">Diptera</named-content></kwd><kwd><named-content xmlns:xlink="http://www.w3.org/1999/xlink" content-type="family">Lauxaniidae</named-content></kwd></kwd-group><mixed-citation publication-type="journal"><person-group><name><surname>Li</surname><given-names>Wenliang</given-names></name><name><surname>Chen</surname><given-names>Xulong</given-names></name><name><surname>Yang</surname><given-names>Ding</given-names></name></person-group><article-title>Four new species of the subgenus <italic><tp:taxon-name><tp:taxon-name-part taxon-name-part-type="genus" reg="Minettia"/><tp:taxon-name-part taxon-name-part-type="subgenus" reg="Minettiella">Minettiella</tp:taxon-name-part></tp:taxon-name></italic> from China (<tp:taxon-name><tp:taxon-name-part taxon-name-part-type="order">Diptera</tp:taxon-name-part></tp:taxon-name>, <tp:taxon-name><tp:taxon-name-part taxon-name-part-type="family">Lauxaniidae</tp:taxon-name-part></tp:taxon-name>, <italic><tp:taxon-name><tp:taxon-name-part taxon-name-part-type="genus" reg="Minettia">Minettia</tp:taxon-name-part></tp:taxon-name></italic>)</article-title><source>Zookeys</source><day>12</day><month>5</month><year>2020</year><volume>932</volume><fpage>93</fpage><lpage>111</lpage><pub-id pub-id-type="doi">10.3897/zookeys.932.50763</pub-id></mixed-citation></tp:treatment-meta><tp:nomenclature><tp:taxon-name><object-id xmlns:xlink="http://www.w3.org/1999/xlink" content-type="arpha" xlink:type="simple">5DEB2B5C-5A5E-52BA-BC9B-ADAE2D8E4500</object-id>
              <tp:taxon-name-part taxon-name-part-type="genus" reg="Minettia">Minettia</tp:taxon-name-part> (<tp:taxon-name-part taxon-name-part-type="subgenus" reg="Minettiella">Minettiella</tp:taxon-name-part>) <tp:taxon-name-part taxon-name-part-type="species" reg="longispina">longispina</tp:taxon-name-part><object-id xmlns:xlink="http://www.w3.org/1999/xlink" content-type="zoobank" xlink:type="simple">http://zoobank.org/1B69B24A-2064-4546-8EDC-455245FBE1E8</object-id></tp:taxon-name><tp:taxon-status xmlns:xlink="http://www.w3.org/1999/xlink" xlink:type="simple">sp. nov.</tp:taxon-status><xref ref-type="fig" rid="F3">Figures 11–15</xref><xref ref-type="fig" rid="F4">, 16–20</xref></tp:nomenclature><tp:treatment-sec sec-type="type material" id="SECID0ES6AE"><title>Type material.</title><p><bold><italic>Holotype</italic></bold>: ♂ (<named-content xmlns:xlink="http://www.w3.org/1999/xlink" content-type="dwc:institutional_code" xlink:type="simple">CAUC</named-content>), China, Guizhou: Fanjing mountain, 1300–1900 m, 29.vii.2001, Fang Zhao. <bold><italic>Paratypes</italic></bold>: 1♂, 5♀♀ (<named-content xmlns:xlink="http://www.w3.org/1999/xlink" content-type="dwc:institutional_code" xlink:type="simple">CAUC</named-content>), China, Guizhou: Fanjing mountain, 1750–2200 m, 1.viii.2001, Fang Zhao; 1♂ (<named-content xmlns:xlink="http://www.w3.org/1999/xlink" content-type="dwc:institutional_code" xlink:type="simple">CAUC</named-content>), China, Guizhou: Fanjing mountain, 950–1750 m, 2.viii.2001, Fang Zhao; 4♀♀ (<named-content xmlns:xlink="http://www.w3.org/1999/xlink" content-type="dwc:institutional_code" xlink:type="simple">CAUC</named-content>), China, Guizhou: Fanjing mountain, 1300–1900 m, 29.vii.2001, Caixia Gao; 1♀ (<named-content xmlns:xlink="http://www.w3.org/1999/xlink" content-type="dwc:institutional_code" xlink:type="simple">CAUC</named-content>), China, Guizhou: Fanjing mountain, 1900–2490 m, 30.vii.2001, Caixia Gao; 3♀♀ (<named-content xmlns:xlink="http://www.w3.org/1999/xlink" content-type="dwc:institutional_code" xlink:type="simple">CAUC</named-content>), China, Guizhou: Fanjing mountain, 1750–2000 m, 1.viii.2001, Caixia Gao; 1♂6♀♀(<named-content xmlns:xlink="http://www.w3.org/1999/xlink" content-type="dwc:institutional_code" xlink:type="simple">CAUC</named-content>), China, Guizhou: Fanjing mountain, 950–1750 m, 2.viii.2001, Caixia Gao; 1♀ (<named-content xmlns:xlink="http://www.w3.org/1999/xlink" content-type="dwc:institutional_code" xlink:type="simple">CAUC</named-content>), China, Guizhou: Fanjing mountain, 1300 m, 27.vii.2001, Wanzhi Cai.</p><fig id="F3" position="float" orientation="portrait"><object-id xmlns:xlink="http://www.w3.org/1999/xlink" content-type="doi" xlink:type="simple">10.3897/zookeys.932.50763.figures11-15</object-id><object-id xmlns:xlink="http://www.w3.org/1999/xlink" content-type="arpha" xlink:type="simple">5D756201-681F-5E32-ACBC-FD106D8DC98F</object-id><label>Figures 11–15.</label><caption><p><tp:taxon-name><tp:taxon-name-part taxon-name-part-type="genus" reg="Minettia">Minettia</tp:taxon-name-part> (<tp:taxon-name-part taxon-name-part-type="subgenus" reg="Minettiella">Minettiella</tp:taxon-name-part>) <tp:taxon-name-part taxon-name-part-type="species" reg="longispina">longispina</tp:taxon-name-part></tp:taxon-name> sp. nov. Male <bold>11</bold> head, anterior view <bold>12</bold> wing <bold>13</bold> habitus, lateral view <bold>14</bold> thorax, dorsal view <bold>15</bold> abdomen, dorsal view.</p></caption><graphic xmlns:xlink="http://www.w3.org/1999/xlink" xlink:href="zookeys-932-093-g003.jpg" position="float" orientation="portrait" xlink:type="simple" id="oo_409246.jpg"><uri content-type="original_file" xlink:type="simple">https://binary.pensoft.net/fig/409246</uri></graphic></fig></tp:treatment-sec><tp:treatment-sec sec-type="etymology" id="SECID0EGCAG"><title>Etymology.</title><p>Latin, <italic><tp:taxon-name><tp:taxon-name-part taxon-name-part-type="genus" reg="Minettia"/><tp:taxon-name-part taxon-name-part-type="species" reg="longispina">longispina</tp:taxon-name-part></tp:taxon-name></italic>, referring to the aedeagus with a long membranous spin-like processes internally.</p></tp:treatment-sec><tp:treatment-sec sec-type="diagnosis" id="SECID0EWCAG"><title>Diagnosis.</title><p>Frons dark brown, anterior margin yellow, two black longitudinal stripes along fronto-orbital rows, extending from ocellar triangle to occiput. Arista blackish brown except paler basally, pubescent with longest setulae almost as long as 1/4 height of first flagellomere. Mesonotum with 0 + 2 dorsocentral setae, acrostichal setulae in six irregular rows. Surstylus separated from epandrium, distorted in lateral view and only one short curved claviform process, narrow apically and inwards curved in posterior view. Aedeagal apodeme long, nearly as long as aedeagus.</p></tp:treatment-sec><tp:treatment-sec sec-type="description" id="SECID0E2CAG"><title>Description.</title><p><bold>Male.</bold> Body length 3.6–3.8 mm, wing length 4.0–4.2 mm. <bold>Female.</bold> Body length 3.8–4.0 mm, wing length 4.0–4.5 mm.</p><p><bold><italic>Head</italic></bold> (Fig. <xref ref-type="fig" rid="F3">11</xref>) black. Face and parafacial with dense grayish white pruinescence. Frons dark brown, anterior margin yellow, as long as wide and parallel-sided, two black longitudinal stripes along fronto-orbital rows, extending from ocellar triangle to occiput; ocellar triangle black, ocellar setae developed, almost as long as posterior fronto-orbital setae and extending to anterior margin of frons; anterior fronto-orbital setae reclinate, shorter than posterior fronto-orbital setae. Gena ca. 1/6 height of eye. <bold><italic>Antenna</italic></bold> brownish yellow, first flagellomere blackish brown on 2/3 apex of dorsal margin, 1.7 times longer than high; arista blackish brown except paler basally, pubescent with longest setulae almost as long as 1/4 height of first flagellomere. Proboscis blackish brown, with pale yellow and black setulae; palpus black with black setulae.</p><p><bold><italic>Thorax</italic></bold> (Fig. <xref ref-type="fig" rid="F3">14</xref>) black, with gray pruinescence. 0 + 2 dorsocentral setae, acrostichal setulae in six irregular rows, with pair of strong acrostichal setulae before prescutellar setae; a pair of prescutellar setae, almost as long as anteriormost dorsocentral setae. One anepisternal seta and one katepisternal seta. <bold><italic>Legs</italic></bold> black, tibia brownish yellow at base, mid and hind tarsomeres dark yellow (sometimes fore tarsomeres also dark yellow). Fore femur with eight posterior dorsal setae and five posterior ventral setae; fore tibia with one dorsal preapical seta and one short apical ventral seta. Mid femur with four anterior setae and one short apical posterior seta; mid tibia with one strong dorsal preapical seta and one strong apical ventral seta. Hind femur with one preapical anterior dorsal seta; hind tibia with one weak dorsal preapical seta and one short apical ventral seta. <bold><italic>Wing</italic></bold> slight yellow and hyaline, pale yellow at base; costa with 2<sup>nd</sup> (between R<sub>1</sub> and R<sub>2+3</sub>), 3<sup>rd</sup> (between R<sub>2+3</sub> and R<sub>4+5</sub>), and 4<sup>th</sup> (between R<sub>4+5</sub> and M<sub>1</sub>) sections in proportion of 7.1 : 2.0 : 1.5; r-m on middle of discal cell; ultimate and penultimate sections of M<sub>1</sub> in proportion of 4.9 : 2.8; ultimate section of CuA<sub>1</sub> ca. 1/6 of penultimate. Haltere pale yellow.</p><p><bold><italic>Abdomen</italic></bold> (Figs <xref ref-type="fig" rid="F3">15</xref>) black, with sparse gray pruinescence. <bold><italic>Male genitalia</italic></bold> (Figs <xref ref-type="fig" rid="F4">16–20</xref>): syntergosternite circular, with one broad membranous ventral process. Epandrium narrow dorsally and broad ventrally, with one small ventral concave basally, ventral setae apically. Surstylus separated from epandrium, distorted in lateral view and only saw one short curved claviform process, narrow apically and inwards curved in posterior view, with connective broad sclerite under cercus at base; hypandrium narrow, U-shaped, with one distinct membranous inner process. Postgonite slender in ventral view, acute at tip, as long as half-length of aedeagus; aedeagus with long spiny processes internally, with distinct apical concave; aedeagal apodeme long, nearly as long as aedeagus.</p></tp:treatment-sec><tp:treatment-sec sec-type="remarks" id="SECID0EMFAG"><title>Remarks.</title><p>The new species is very similar to <tp:taxon-name><tp:taxon-name-part taxon-name-part-type="genus" reg="Minettia">Minettia</tp:taxon-name-part> (<tp:taxon-name-part taxon-name-part-type="subgenus" reg="Minettiella">Minettiella</tp:taxon-name-part>) <tp:taxon-name-part taxon-name-part-type="species" reg="membranacea">membranacea</tp:taxon-name-part></tp:taxon-name> sp. nov. from Yunnan in the following characteristics: frons with two black longitudinal stripes along fronto-orbital rows, extending from ocellar triangle to occiput; mesonotum with 0 + 2 dorsocentral setae, acrostichal setulae in six irregular rows, and a pair of strong acrostichal setulae present in front of prescutellar setae; wing slight yellow and hyaline, pale yellow at base, but it can be separated from the latter in the fore femur with five posterior ventral setae, the mid femur with four anterior setae, the syntergosternite with one broad membranous process; the hypandrium narrow and U-shaped; the aedeagus with long spines ventrally. In <tp:taxon-name><tp:taxon-name-part taxon-name-part-type="genus" reg="Minettia">M.</tp:taxon-name-part> (<tp:taxon-name-part taxon-name-part-type="subgenus" reg="Minettiella">Minettiella</tp:taxon-name-part>) <tp:taxon-name-part taxon-name-part-type="species" reg="membranacea">membranacea</tp:taxon-name-part></tp:taxon-name> sp. nov., the fore femur with six posterior ventral setae, the mid femur with three anterior setae, the syntergosternite with one anterior median process in lateral view, one membranous band under ventral bridge; the hypandrium V-shaped; the aedeagus with membranous processes internally.</p></tp:treatment-sec><tp:treatment-sec sec-type="distribution" id="SECID0EOGAG"><title>Distribution.</title><p>China (Guizhou).</p><fig id="F4" position="float" orientation="portrait"><object-id xmlns:xlink="http://www.w3.org/1999/xlink" content-type="doi" xlink:type="simple">10.3897/zookeys.932.50763.figures16-20</object-id><object-id xmlns:xlink="http://www.w3.org/1999/xlink" content-type="arpha" xlink:type="simple">0E145564-696D-5574-B3F8-47D859215F05</object-id><label>Figures 16–20.</label><caption><p><tp:taxon-name><tp:taxon-name-part taxon-name-part-type="genus" reg="Minettia">Minettia</tp:taxon-name-part> (<tp:taxon-name-part taxon-name-part-type="subgenus" reg="Minettiella">Minettiella</tp:taxon-name-part>) <tp:taxon-name-part taxon-name-part-type="species" reg="longispina">longispina</tp:taxon-name-part></tp:taxon-name> sp. nov. Male <bold>16</bold> syntergosternite and epandrium, lateral view <bold>17</bold> epandrial complex, posterior view <bold>18</bold> syntergosternite, anterior view <bold>19</bold> aedeagal complex, ventral view <bold>20</bold> aedeagal complex, lateral view. Scale bar: 0.5 mm.</p></caption><graphic xmlns:xlink="http://www.w3.org/1999/xlink" xlink:href="zookeys-932-093-g004.jpg" position="float" orientation="portrait" xlink:type="simple" id="oo_409247.jpg"><uri content-type="original_file" xlink:type="simple">https://binary.pensoft.net/fig/409247</uri></graphic></fig></tp:treatment-sec></tp:taxon-treatment>
