# Supplementary material for: Four new species of the subgenus Minettiella from China (Diptera, Lauxaniidae, Minettia)
Source: Zookeys. 2020 May 12;932:93–111. doi: 10.3897/zookeys.932.50763 (PMC7237505; doi:10.3897/zookeys.932.50763)
Supplement: XML Treatment for Minettia (Minettiella) membranacea [file zookeys.932.50763-treatment3.xml]

<!DOCTYPE tp:taxon-treatment
  PUBLIC "-//TaxonX//DTD Taxonomic Treatment Publishing DTD v0 20100105//EN" "tax-treatment-NSO.dtd">
<tp:taxon-treatment xmlns:tp="http://www.plazi.org/taxpub"><tp:treatment-meta><kwd-group><label>Taxon classification</label><kwd><named-content xmlns:xlink="http://www.w3.org/1999/xlink" content-type="kingdom">Animalia</named-content></kwd><kwd><named-content xmlns:xlink="http://www.w3.org/1999/xlink" content-type="order">Diptera</named-content></kwd><kwd><named-content xmlns:xlink="http://www.w3.org/1999/xlink" content-type="family">Lauxaniidae</named-content></kwd></kwd-group><mixed-citation publication-type="journal"><person-group><name><surname>Li</surname><given-names>Wenliang</given-names></name><name><surname>Chen</surname><given-names>Xulong</given-names></name><name><surname>Yang</surname><given-names>Ding</given-names></name></person-group><article-title>Four new species of the subgenus <italic><tp:taxon-name><tp:taxon-name-part taxon-name-part-type="genus" reg="Minettia"/><tp:taxon-name-part taxon-name-part-type="subgenus" reg="Minettiella">Minettiella</tp:taxon-name-part></tp:taxon-name></italic> from China (<tp:taxon-name><tp:taxon-name-part taxon-name-part-type="order">Diptera</tp:taxon-name-part></tp:taxon-name>, <tp:taxon-name><tp:taxon-name-part taxon-name-part-type="family">Lauxaniidae</tp:taxon-name-part></tp:taxon-name>, <italic><tp:taxon-name><tp:taxon-name-part taxon-name-part-type="genus" reg="Minettia">Minettia</tp:taxon-name-part></tp:taxon-name></italic>)</article-title><source>Zookeys</source><day>12</day><month>5</month><year>2020</year><volume>932</volume><fpage>93</fpage><lpage>111</lpage><pub-id pub-id-type="doi">10.3897/zookeys.932.50763</pub-id></mixed-citation></tp:treatment-meta><tp:nomenclature><tp:taxon-name><object-id xmlns:xlink="http://www.w3.org/1999/xlink" content-type="arpha" xlink:type="simple">60AD4A4C-4806-5087-A791-B7B574878900</object-id>
              <tp:taxon-name-part taxon-name-part-type="genus" reg="Minettia">Minettia</tp:taxon-name-part> (<tp:taxon-name-part taxon-name-part-type="subgenus" reg="Minettiella">Minettiella</tp:taxon-name-part>) <tp:taxon-name-part taxon-name-part-type="species" reg="membranacea">membranacea</tp:taxon-name-part><object-id xmlns:xlink="http://www.w3.org/1999/xlink" content-type="zoobank" xlink:type="simple">http://zoobank.org/418711C9-1429-4368-8E48-5BC58D852241</object-id></tp:taxon-name><tp:taxon-status xmlns:xlink="http://www.w3.org/1999/xlink" xlink:type="simple">sp. nov.</tp:taxon-status><xref ref-type="fig" rid="F5">Figures 21–25</xref><xref ref-type="fig" rid="F6">, 26–30</xref></tp:nomenclature><tp:treatment-sec sec-type="type material" id="SECID0EKJAG"><title>Type material.</title><p><bold><italic>Holotype</italic></bold>: ♂ (<named-content xmlns:xlink="http://www.w3.org/1999/xlink" content-type="dwc:institutional_code" xlink:type="simple">CAUC</named-content>), China, Yunnan: Baoshan Baihualing hot spring, 1500 m, 29.v.2007, Xingyue Liu.</p></tp:treatment-sec><tp:treatment-sec sec-type="etymology" id="SECID0EZJAG"><title>Etymology.</title><p>Latin, <italic><tp:taxon-name><tp:taxon-name-part taxon-name-part-type="genus" reg="Minettia"/><tp:taxon-name-part taxon-name-part-type="species" reg="membranacea">membranacea</tp:taxon-name-part></tp:taxon-name></italic>, referring to the aedeagus with membranous processes internally.</p><fig id="F5" position="float" orientation="portrait"><object-id xmlns:xlink="http://www.w3.org/1999/xlink" content-type="doi" xlink:type="simple">10.3897/zookeys.932.50763.figures21-25</object-id><object-id xmlns:xlink="http://www.w3.org/1999/xlink" content-type="arpha" xlink:type="simple">0726194F-221F-5E6F-B504-09790F48BC31</object-id><label>Figures 21–25.</label><caption><p><tp:taxon-name><tp:taxon-name-part taxon-name-part-type="genus" reg="Minettia">Minettia</tp:taxon-name-part> (<tp:taxon-name-part taxon-name-part-type="subgenus" reg="Minettiella">Minettiella</tp:taxon-name-part>) <tp:taxon-name-part taxon-name-part-type="species" reg="membranacea">membranacea</tp:taxon-name-part></tp:taxon-name> sp. nov. Male <bold>21</bold> head, anterior view <bold>22</bold> wing <bold>23</bold> habitus, lateral view <bold>24</bold> thorax, dorsal view <bold>25</bold> abdomen, dorsal view.</p></caption><graphic xmlns:xlink="http://www.w3.org/1999/xlink" xlink:href="zookeys-932-093-g005.jpg" position="float" orientation="portrait" xlink:type="simple" id="oo_409248.jpg"><uri content-type="original_file" xlink:type="simple">https://binary.pensoft.net/fig/409248</uri></graphic></fig></tp:treatment-sec><tp:treatment-sec sec-type="diagnosis" id="SECID0EOLAG"><title>Diagnosis.</title><p>Antenna brownish yellow, first flagellomere blackish brown on 2/3 apex of dorsal margin. Proboscis blackish brown, with pale yellow and black setulae. Mesonotum with two dorsocentral setae, acrostichal setulae in six irregular rows. Mid and hind tibia brownish yellow at base and tarsomeres dark yellow. Syntergosternite circular, broad dorsally and narrow ventrally, with one small anterior median process in lateral view, one membranous band under ventral bridge. Hypandrium median ventral side outward, V-shaped. Aedeagal apodeme long, slightly shorter than aedeagus.</p></tp:treatment-sec><tp:treatment-sec sec-type="description" id="SECID0ETLAG"><title>Description.</title><p><bold>Male.</bold> Body length 3.2 mm, wing length 4.3 mm. <bold>Female.</bold> Unknown.</p><p><bold><italic>Head</italic></bold> (Fig. <xref ref-type="fig" rid="F5">21</xref>) black. Face and parafacial with dense grayish white pruinescence. Frons dark brown, as long as wide and parallel-sided, two wide black longitudinal stripes along fronto-orbital rows, extending from ocellar triangle to occiput; ocellar triangle black, ocellar setae developed, almost as long as posterior fronto-orbital setae and extending to anterior margin of frons; anterior fronto-orbital setae reclinate, shorter than posterior fronto-orbital setae. Gena ca. 1/7 height of eye. <bold><italic>Antenna</italic></bold> brownish yellow, first flagellomere blackish brown on 2/3 of the apex of dorsal margin, 1.7 times longer than high; arista blackish brown except paler basally, pubescent with longest setula almost as long as 1/3 height of first flagellomere. Proboscis blackish brown, with pale yellow and black setulae; palpus black with black setulae.</p><p><bold><italic>Thorax</italic></bold> (Fig. <xref ref-type="fig" rid="F5">24</xref>) black, with brownish gray pruinescence. Two dorsocentral setae, acrostichal setulae in six irregular rows, with pair of strong acrostichal setulae before prescutellar setae; a pair of prescutellar setae, longer than anteriormost dorsocentral setae. One anepisternal seta and one katepisternal seta. <bold><italic>Legs</italic></bold> black, mid and hind tibia brownish yellow at base and tarsomeres dark yellow. Fore femur with eight posterior dorsal setae and six posterior ventral setae; fore tibia with one dorsal preapical seta and one short apical ventral seta. Mid femur with three anterior setae and one short apical posterior seta; mid tibia with one strong dorsal preapical seta and one strong apical ventral seta. Hind femur with one preapical anterior dorsal seta; hind tibia with one weak dorsal preapical seta and one short apical ventral seta. <bold><italic>Wing</italic></bold> slight yellow and hyaline, pale brown at base; costa with 2<sup>nd</sup> (between R<sub>1</sub> and R<sub>2+3</sub>), 3<sup>rd</sup> (between R<sub>2+3</sub> and R<sub>4+5</sub>), and 4<sup>th</sup> (between R<sub>4+5</sub> and M<sub>1</sub>) sections in proportion of 9.6 : 2.4 : 1.8; r-m before middle of discal cell; ultimate and penultimate sections of M<sub>1</sub> in proportion of 6.4 : 4.4; ultimate section of CuA<sub>1</sub> ca. 1/6 of penultimate. Haltere pale yellow.</p><p><bold><italic>Abdomen</italic></bold> (Fig. <xref ref-type="fig" rid="F5">25</xref>) black, with sparse gray pruinescence. <bold><italic>Male genitalia</italic></bold> (Figs <xref ref-type="fig" rid="F6">26–30</xref>): syntergosternite circular, broad dorsally and narrow ventrally, with one small anterior median process in lateral view, one membranous band under ventral bridge. Epandrium slender. Surstylus separated from epandrium, with setae and curved in lateral view, with connective sclerite under cercus in posterior view; hypandrium median ventral side outward, V-shaped. Postgonite curved apically in ventral view, with long setae and nearly digitiform, aedeagus with membranous processes internally, with small apical concave; aedeagal apodeme long, slightly shorter than aedeagus.</p></tp:treatment-sec><tp:treatment-sec sec-type="remarks" id="SECID0EEOAG"><title>Remarks.</title><p>The new species is very similar to <tp:taxon-name><tp:taxon-name-part taxon-name-part-type="genus" reg="Minettia">Minettia</tp:taxon-name-part> (<tp:taxon-name-part taxon-name-part-type="subgenus" reg="Minettiella">Minettiella</tp:taxon-name-part>) <tp:taxon-name-part taxon-name-part-type="species" reg="spinosa">spinosa</tp:taxon-name-part></tp:taxon-name> Shi &amp; Yang from Hubei in the following characteristics: acrostichal setulae in six rows; the tarsomeres dark yellow, mid femur with three anterior setae and one short apical posterior seta; wing slight yellow and hyaline, but it can be separated from the latter in the face without spot; the mesonotum with pair of strong acrostichal setulae; the syntergosternite without setula near spiracle; the epandrium without subapical concavity; the hypandrium V-shaped. In <tp:taxon-name><tp:taxon-name-part taxon-name-part-type="genus" reg="Minettia">M.</tp:taxon-name-part> (<tp:taxon-name-part taxon-name-part-type="subgenus" reg="Minettiella">Minettiella</tp:taxon-name-part>) <tp:taxon-name-part taxon-name-part-type="species" reg="spinosa">spinosa</tp:taxon-name-part></tp:taxon-name>, the face with a yellow triangular median spot or only slightly yellow in center of face; the mesonotum without strong acrostichal setulae; the syntergosternite with one setula near spiracle; the epandrium with one small subapical concavity; the hypandrium H-shaped.</p></tp:treatment-sec><tp:treatment-sec sec-type="distribution" id="SECID0EGPAG"><title>Distribution.</title><p>China (Yunnan).</p><fig id="F6" position="float" orientation="portrait"><object-id xmlns:xlink="http://www.w3.org/1999/xlink" content-type="doi" xlink:type="simple">10.3897/zookeys.932.50763.figures26-30</object-id><object-id xmlns:xlink="http://www.w3.org/1999/xlink" content-type="arpha" xlink:type="simple">3AA5A28D-DE2A-568A-80EF-D038B20B06E9</object-id><label>Figures 26–30.</label><caption><p><tp:taxon-name><tp:taxon-name-part taxon-name-part-type="genus" reg="Minettia">Minettia</tp:taxon-name-part> (<tp:taxon-name-part taxon-name-part-type="subgenus" reg="Minettiella">Minettiella</tp:taxon-name-part>) <tp:taxon-name-part taxon-name-part-type="species" reg="membranacea">membranacea</tp:taxon-name-part></tp:taxon-name> sp. nov. Male <bold>26</bold> syntergosternite and epandrium, lateral view <bold>27</bold> epandrial complex, posterior view <bold>28</bold> syntergosternite, anterior view <bold>29</bold> aedeagal complex, ventral view <bold>30</bold> aedeagal complex, lateral view. Scale bar: 0.5 mm.</p></caption><graphic xmlns:xlink="http://www.w3.org/1999/xlink" xlink:href="zookeys-932-093-g006.jpg" position="float" orientation="portrait" xlink:type="simple" id="oo_409249.jpg"><uri content-type="original_file" xlink:type="simple">https://binary.pensoft.net/fig/409249</uri></graphic></fig></tp:treatment-sec></tp:taxon-treatment>
